# Supplementary material for: Fatty Acid Content of Four Salmonid Fish Consumed by Indigenous Peoples from the Yamal-Nenets Autonomous Okrug (Northwestern Siberia, Russia)
Source: Animals (Basel). 2022 Jun 27;12(13):1643. doi: 10.3390/ani12131643 (PMC9264761; doi:10.3390/ani12131643)
Supplement: Supplementary file 1 [file animals-12-01643-s001.zip]

Archive with 1 entries (1 files):
- animals-1760769-supplementary.pdf
